# Supplementary material for: Sex-Specific Effects of Chronic Creatine Supplementation on Hippocampal-Mediated Spatial Cognition in the 3xTg Mouse Model of Alzheimer’s Disease
Source: Nutrients. 2020 Nov 23;12(11):3589. doi: 10.3390/nu12113589 (PMC7700653; doi:10.3390/nu12113589)
Supplement: Supplementary file 1 [file nutrients-12-03589-s001.zip]

Archive with 1 entries (1 files):
- Snow et al Creatine 3xTg mice Nutrients - Supp Figures Rev.docx
